# Supplementary material for: Applications of Pythium- and Phytophthora-produced volatiles in plant disease control
Source: Appl Microbiol Biotechnol. 2024 Oct 3;108(1):479. doi: 10.1007/s00253-024-13312-1 (PMC11450046; doi:10.1007/s00253-024-13312-1)
Supplement: Supplementary file 1 — Supplementary file1 (XLSX 44.3 KB) [file 253_2024_13312_MOESM1_ESM.xlsx]

## Sheet: Table S1A
Table S1A. Expanded inventory of Pythium and Phytophthora VOCs containing more information than in the main text table in Table 1.
order for sorting	Pubchem CID	count of number of times Pubchem CID is present in column (=COUNTIF(B:B,cell with PubChem CID))	from monoculture or infected plant?	Name(s) of compound (alternative names separated by semicolon)	Chemical Formula	Chemical class of compound	Species or infected plant	medium (for monoculture)	Probability of Identification (%)	Compounds verified with a standard?	reference	Notes	is Pubchem CID in Table S1 of Almeida et al (yes/no)?	is Pubchem CID in mVOC 3.0 database (yes/no)?	is infected plant-produced VOCs produced from monocultures of oomycetes (yes/no)
1	11509	1	monoculture	3-Hexanone	C6H12O	ketone	Pythium oligandrum	V8 juice agar	52	no	Applied and Environmental Microbiology;2023;Volatile Organic Compounds from Pythium oligandrum Play a Role in Its Parasitism on Plant-Pathogenic Pythium myriotylum;	N/A	N	Y	N/A
2	8051	2	monoculture	2-Heptanone	C7H14O	ketone	Pythium oligandrum	V8 juice agar	63.81	standard	Applied and Environmental Microbiology;2023;Volatile Organic Compounds from Pythium oligandrum Play a Role in Its Parasitism on Plant-Pathogenic Pythium myriotylum;	N/A	Y	Y	N/A
3	79022	1	monoculture	Tricyclo[2.2.1.0(2,6)]heptane, 1,3,3-trimethyl-	C10H16	terpene	Pythium oligandrum	V8 juice agar	13	no	Applied and Environmental Microbiology;2023;Volatile Organic Compounds from Pythium oligandrum Play a Role in Its Parasitism on Plant-Pathogenic Pythium myriotylum;	N/A	N	N	N/A
4	6654	2	monoculture	α-Pinene	C10H16	terpene	Pythium oligandrum	V8 juice agar	90	standard	Applied and Environmental Microbiology;2023;Volatile Organic Compounds from Pythium oligandrum Play a Role in Its Parasitism on Plant-Pathogenic Pythium myriotylum;	N/A	N	Y	N/A
5	9862	1	monoculture	Methyl heptenone	C8H14O	ketone	Pythium oligandrum	V8 juice agar	74	standard	Applied and Environmental Microbiology;2023;Volatile Organic Compounds from Pythium oligandrum Play a Role in Its Parasitism on Plant-Pathogenic Pythium myriotylum;	N/A	N	Y	N/A
6	246728	3	monoculture	3-Octanone	C8H16O	ketone	Pythium oligandrum	V8 juice agar	52	standard	Applied and Environmental Microbiology;2023;Volatile Organic Compounds from Pythium oligandrum Play a Role in Its Parasitism on Plant-Pathogenic Pythium myriotylum;	N/A	Y	Y	N/A
7	454	1	monoculture	1-Octanal	C8H16O	aldehyde	Pythium oligandrum	V8 juice agar	79.5	standard	Applied and Environmental Microbiology;2023;Volatile Organic Compounds from Pythium oligandrum Play a Role in Its Parasitism on Plant-Pathogenic Pythium myriotylum;	N/A	N	Y	N/A
8	22311	1	monoculture	limonene	C10H16	monocyclic monoterpene	Pythium oligandrum	V8 juice agar	51	standard	Applied and Environmental Microbiology;2023;Volatile Organic Compounds from Pythium oligandrum Play a Role in Its Parasitism on Plant-Pathogenic Pythium myriotylum;	N/A	Y	Y	N/A
9	5365758	1	monoculture	1,5-Dimethyl cyclooctadiene	C10H16	cycloalkadiene	Pythium oligandrum	V8 juice agar	17	no	Applied and Environmental Microbiology;2023;Volatile Organic Compounds from Pythium oligandrum Play a Role in Its Parasitism on Plant-Pathogenic Pythium myriotylum;	N/A	N	N	N/A
10	7461	1	monoculture	γ-Terpinene	C10H16	terpene	Pythium oligandrum	V8 juice agar	31	no	Applied and Environmental Microbiology;2023;Volatile Organic Compounds from Pythium oligandrum Play a Role in Its Parasitism on Plant-Pathogenic Pythium myriotylum;	N/A	N	Y	N/A
11	13190	1	monoculture	Undecene	C11H22	alkene	Pythium oligandrum	V8 juice agar	26	no	Applied and Environmental Microbiology;2023;Volatile Organic Compounds from Pythium oligandrum Play a Role in Its Parasitism on Plant-Pathogenic Pythium myriotylum;	N/A	Y	Y	N/A
12	11463	1	monoculture	Terpenoline	C10H16	terpene	Pythium oligandrum	V8 juice agar	22	no	Applied and Environmental Microbiology;2023;Volatile Organic Compounds from Pythium oligandrum Play a Role in Its Parasitism on Plant-Pathogenic Pythium myriotylum;	N/A	Y	Y	N/A
13	14257	1	monoculture	Undecane	C11H24	alkane	Pythium oligandrum	V8 juice agar	27	no	Applied and Environmental Microbiology;2023;Volatile Organic Compounds from Pythium oligandrum Play a Role in Its Parasitism on Plant-Pathogenic Pythium myriotylum;	N/A	N	Y	N/A
14	545608	1	monoculture	Decane, 2,6,8-trimethyl-	C13H28	alkane	Pythium oligandrum	V8 juice agar	26	no	Applied and Environmental Microbiology;2023;Volatile Organic Compounds from Pythium oligandrum Play a Role in Its Parasitism on Plant-Pathogenic Pythium myriotylum;	N/A	N	N	N/A
15	6054	4	monoculture	2-phenylethanol; phenylethyl alcohol	C8H10O	alcohol	Pythium oligandrum	V8 juice agar	86.12	standard	Applied and Environmental Microbiology;2023;Volatile Organic Compounds from Pythium oligandrum Play a Role in Its Parasitism on Plant-Pathogenic Pythium myriotylum;	N/A	Y	Y	N/A
16	8182	1	monoculture	Dodecane	C12H26	alkane	Pythium oligandrum	V8 juice agar	26.4	standard	Applied and Environmental Microbiology;2023;Volatile Organic Compounds from Pythium oligandrum Play a Role in Its Parasitism on Plant-Pathogenic Pythium myriotylum;	N/A	Y	Y	N/A
17	20283	1	monoculture	Cyclohexane, hexyl-	C12H24	alkylcyclohexane	Pythium oligandrum	V8 juice agar	46	no	Applied and Environmental Microbiology;2023;Volatile Organic Compounds from Pythium oligandrum Play a Role in Its Parasitism on Plant-Pathogenic Pythium myriotylum;	N/A	N	Y	N/A
18	8163	1	monoculture	2-Undecanone	C11H22O	ketone	Pythium oligandrum	V8 juice agar	90	standard	Applied and Environmental Microbiology;2023;Volatile Organic Compounds from Pythium oligandrum Play a Role in Its Parasitism on Plant-Pathogenic Pythium myriotylum;	N/A	Y	Y	N/A
19	6553875	1	monoculture	Pinanediol	C10H18O2	diol	Pythium oligandrum	V8 juice agar	59.21	standard	Applied and Environmental Microbiology;2023;Volatile Organic Compounds from Pythium oligandrum Play a Role in Its Parasitism on Plant-Pathogenic Pythium myriotylum;	N/A	N	N	N/A
20	8048	1	monoculture	Ethyl decanoate	C12H24O2	ester	Pythium oligandrum	V8 juice agar	80	standard	Applied and Environmental Microbiology;2023;Volatile Organic Compounds from Pythium oligandrum Play a Role in Its Parasitism on Plant-Pathogenic Pythium myriotylum;	N/A	Y	Y	N/A
21	12389	2	monoculture	Tetradecane	C14H30	alkane	Pythium oligandrum	V8 juice agar	28	no	Applied and Environmental Microbiology;2023;Volatile Organic Compounds from Pythium oligandrum Play a Role in Its Parasitism on Plant-Pathogenic Pythium myriotylum;	N/A	Y	Y	N/A
22	11006	2	monoculture	Hexadecane	C16H34	alkane	Pythium oligandrum	V8 juice agar	56.11	standard	Applied and Environmental Microbiology;2023;Volatile Organic Compounds from Pythium oligandrum Play a Role in Its Parasitism on Plant-Pathogenic Pythium myriotylum;	N/A	Y	Y	N/A
23	12399	1	monoculture	Dioctyl ether	C16H34O	ether	Pythium oligandrum	V8 juice agar	47	no	Applied and Environmental Microbiology;2023;Volatile Organic Compounds from Pythium oligandrum Play a Role in Its Parasitism on Plant-Pathogenic Pythium myriotylum;	N/A	N	N	N/A
24	180	3	monoculture	Acetone	C3H6O	Ketone	Phytophthora cactorum	potato dextrose agar	86	standard	Molecules;2020;Detection of fungi and oomycetes by volatiles using e-nose and spme-gc/ms platforms;	N/A	Y	Y	N/A
25	12232	2	monoculture	Dimethyl disulfide	C2H6S2	Sulfide	Phytophthora cactorum	potato dextrose agar	97	no	Molecules;2020;Detection of fungi and oomycetes by volatiles using e-nose and spme-gc/ms platforms;	N/A	Y	Y	N/A
26	8103	2	monoculture	1-Hexanol; Hexanol	C6H14O	Alcohol	Phytophthora cactorum	potato dextrose agar	60	standard	Molecules;2020;Detection of fungi and oomycetes by volatiles using e-nose and spme-gc/ms platforms;	N/A	Y	Y	N/A
27	8129	2	monoculture	1-Heptanol	C7H16O	Alcohol	Phytophthora cactorum	potato dextrose agar	58	standard	Molecules;2020;Detection of fungi and oomycetes by volatiles using e-nose and spme-gc/ms platforms;	N/A	N	Y	N/A
28	18827	7	monoculture	1-Octen-3-ol	C8H16O	Alcohol	Phytophthora cactorum	potato dextrose agar	75	standard	Molecules;2020;Detection of fungi and oomycetes by volatiles using e-nose and spme-gc/ms platforms;	N/A	Y	Y	N/A
29	246728	3	monoculture	3-Octanone	C8H16O	ketone	Phytophthora cactorum	potato dextrose agar	76	standard	Molecules;2020;Detection of fungi and oomycetes by volatiles using e-nose and spme-gc/ms platforms;	N/A	Y	Y	N/A
30	5318599	1	monoculture	2-Octen-1-ol	C8H16O	Alcohol	Phytophthora cactorum	potato dextrose agar	22	standard	Molecules;2020;Detection of fungi and oomycetes by volatiles using e-nose and spme-gc/ms platforms;	N/A	N	Y	N/A
31	957	2	monoculture	1-Octanol	C8H18O	Alcohol	Phytophthora cactorum	potato dextrose agar	19	standard	Molecules;2020;Detection of fungi and oomycetes by volatiles using e-nose and spme-gc/ms platforms;	N/A	Y	Y	N/A
32	702	2	monoculture	Ethanol	C2H6O	Alcohol	Phytophthora cinnamomi	potato dextrose agar	97	standard	Molecules;2020;Detection of fungi and oomycetes by volatiles using e-nose and spme-gc/ms platforms;	N/A	Y	Y	N/A
33	18827	7	monoculture	1-Octen-3-ol	C8H16O	Alcohol	Phytophthora cinnamomi	potato dextrose agar	56	standard	Molecules;2020;Detection of fungi and oomycetes by volatiles using e-nose and spme-gc/ms platforms;	N/A	Y	Y	N/A
34	62465	9	monoculture	4-Ethyl-2-methoxy-phenol; Phenol, 4-ethyl-2-methoxy-; 4-Ethylguaiacol	C9H12O2	Phenol	Phytophthora cinnamomi	potato dextrose agar	85	no	Molecules;2020;Detection of fungi and oomycetes by volatiles using e-nose and spme-gc/ms platforms;	N/A	N	N	N/A
35	180	3	monoculture	Acetone	C3H6O	Ketone	Phytophthora plurivora	potato dextrose agar	84	standard	Molecules;2020;Detection of fungi and oomycetes by volatiles using e-nose and spme-gc/ms platforms;	N/A	Y	Y	N/A
36	179	3	monoculture	Acetoin; 3-hydroxy-2-butanone; 2-Butanone, 3-hydroxy-	C4H8O2	Ketone	Phytophthora plurivora	potato dextrose agar	64	standard	Molecules;2020;Detection of fungi and oomycetes by volatiles using e-nose and spme-gc/ms platforms;	N/A	Y	Y	N/A
37	8103	2	monoculture	1-Hexanol; Hexanol	C6H14O	Alcohol	Phytophthora plurivora	potato dextrose agar	36	standard	Molecules;2020;Detection of fungi and oomycetes by volatiles using e-nose and spme-gc/ms platforms;	N/A	Y	Y	N/A
38	10413	1	monoculture	4-Hydroxy-butanoic acid	C4H8O3	Carboxylic acid	Phytophthora plurivora	potato dextrose agar	76	no	Molecules;2020;Detection of fungi and oomycetes by volatiles using e-nose and spme-gc/ms platforms;	N/A	N	N	N/A
39	6654	2	monoculture	α-Pinene	C10H16	terpene	Phytophthora plurivora	potato dextrose agar	16	standard	Molecules;2020;Detection of fungi and oomycetes by volatiles using e-nose and spme-gc/ms platforms;	N/A	N	Y	N/A
40	26049	1	monoculture	∆-3-Carene	C10H16	Terpene	Phytophthora plurivora	potato dextrose agar	14	standard	Molecules;2020;Detection of fungi and oomycetes by volatiles using e-nose and spme-gc/ms platforms;	N/A	N	Y	N/A
41	702	2	monoculture	Ethanol	C2H6O	Alcohol	Phytophthora ramorum	potato dextrose agar	98	standard	Molecules;2020;Detection of fungi and oomycetes by volatiles using e-nose and spme-gc/ms platforms;	N/A	Y	Y	N/A
42	31260	2	monoculture	3-Methyl-butanol; 1-Butanol, 3-methyl-	C5H12O	Alcohol	Phytophthora ramorum	potato dextrose agar	74	standard	Molecules;2020;Detection of fungi and oomycetes by volatiles using e-nose and spme-gc/ms platforms;	N/A	Y	Y	N/A
43	8723	1	monoculture	2-Methyl-butanol	C5H12O	Alcohol	Phytophthora ramorum	potato dextrose agar	74	standard	Molecules;2020;Detection of fungi and oomycetes by volatiles using e-nose and spme-gc/ms platforms;	N/A	Y	Y	N/A
44	18827	7	monoculture	1-Octen-3-ol	C8H16O	Alcohol	Phytophthora ramorum	potato dextrose agar	72	standard	Molecules;2020;Detection of fungi and oomycetes by volatiles using e-nose and spme-gc/ms platforms;	N/A	Y	Y	N/A
45	246728	3	monoculture	3-Octanone	C8H16O	ketone	Phytophthora ramorum	potato dextrose agar	70	standard	Molecules;2020;Detection of fungi and oomycetes by volatiles using e-nose and spme-gc/ms platforms;	N/A	Y	Y	N/A
46	6054	4	monoculture	2-phenylethanol; phenylethyl alcohol	C8H10O	alcohol	Phytophthora ramorum	potato dextrose agar	87	standard	Molecules;2020;Detection of fungi and oomycetes by volatiles using e-nose and spme-gc/ms platforms;	N/A	Y	Y	N/A
47	179	3	monoculture	Acetoin; 3-hydroxy-2-butanone; 2-Butanone, 3-hydroxy-	C4H8O2	Ketone	Phytophthora cinnamomi	potato dextrose agar,V8 juice agar	76.6	no	Plant Disease;2014;Headspace Solid-Phase Microextraction and Gas Chromatography-Mass Spectrometry for Analysis of VOCs Produced by Phytophthora Cinnamomi;	N/A	Y	Y	N/A
48	7302	2	monoculture	butyrolactone	C4H6O2	Lactone	Phytophthora cinnamomi	potato dextrose agar,V8 juice agar	79.2	no	Plant Disease;2014;Headspace Solid-Phase Microextraction and Gas Chromatography-Mass Spectrometry for Analysis of VOCs Produced by Phytophthora Cinnamomi;	N/A	N	Y	N/A
49	6054	4	monoculture	2-phenylethanol; phenylethyl alcohol	C8H10O	alcohol	Phytophthora cinnamomi	potato dextrose agar,V8 juice agar	95.7	no	Plant Disease;2014;Headspace Solid-Phase Microextraction and Gas Chromatography-Mass Spectrometry for Analysis of VOCs Produced by Phytophthora Cinnamomi;	N/A	Y	Y	N/A
50	62465	9	monoculture	4-Ethyl-2-methoxy-phenol; Phenol, 4-ethyl-2-methoxy-; 4-Ethylguaiacol	C9H12O2	Phenol	Phytophthora cinnamomi	potato dextrose agar,V8 juice agar	92.8	no	Plant Disease;2014;Headspace Solid-Phase Microextraction and Gas Chromatography-Mass Spectrometry for Analysis of VOCs Produced by Phytophthora Cinnamomi;	N/A	N	N	N/A
51	31242	3	monoculture	4-ethylphenol; Phenol, 4-ethyl-	C8H10O	Phenol	Phytophthora cinnamomi	potato dextrose agar,V8 juice agar	97.1	no	Plant Disease;2014;Headspace Solid-Phase Microextraction and Gas Chromatography-Mass Spectrometry for Analysis of VOCs Produced by Phytophthora Cinnamomi;	N/A	Y	N	N/A
52	6569	2	monoculture	2-Butanone	C4H8O	Ketone	Phytophthora cinnamomi	potato dextrose agar,V8 juice agar	71.3	no	Plant Disease;2014;Headspace Solid-Phase Microextraction and Gas Chromatography-Mass Spectrometry for Analysis of VOCs Produced by Phytophthora Cinnamomi;	N/A	Y	Y	N/A
53	12232	2	monoculture	Dimethyl disulfide	C2H6S2	Sulfide	Phytophthora cinnamomi	potato dextrose agar,V8 juice agar	97.7	no	Plant Disease;2014;Headspace Solid-Phase Microextraction and Gas Chromatography-Mass Spectrometry for Analysis of VOCs Produced by Phytophthora Cinnamomi;	N/A	Y	Y	N/A
54	18827	7	monoculture	1-Octen-3-ol	C8H16O	Alcohol	Phytophthora cinnamomi	potato dextrose agar,V8 juice agar	92.5	no	Plant Disease;2014;Headspace Solid-Phase Microextraction and Gas Chromatography-Mass Spectrometry for Analysis of VOCs Produced by Phytophthora Cinnamomi;	N/A	Y	Y	N/A
55	15448	1	monoculture	2-Undecanol	C11H24O	Alcohol	Phytophthora cinnamomi	potato dextrose agar,V8 juice agar	77.1	no	Plant Disease;2014;Headspace Solid-Phase Microextraction and Gas Chromatography-Mass Spectrometry for Analysis of VOCs Produced by Phytophthora Cinnamomi;	N/A	Y	Y	N/A
56	5366074	1	monoculture	beta-Damascenone (or 2-Buten-1-one, 1-(2,6,6- trimethyl-1,3-cyclo-hexandien-1-yl)-, (E)-)	C13H18O	cyclic monoterpene ketone	Phytophthora cinnamomi	potato dextrose agar,V8 juice agar	88	no	Plant Disease;2014;Headspace Solid-Phase Microextraction and Gas Chromatography-Mass Spectrometry for Analysis of VOCs Produced by Phytophthora Cinnamomi;	N/A	N	N	N/A
57	103851	1	monoculture	5,9-Undecadien-2-ol, 6,10-dimethyl-	C13H24O	Alcohol	Phytophthora cinnamomi	V8 juice agar	74.3	no	Plant Disease;2014;Headspace Solid-Phase Microextraction and Gas Chromatography-Mass Spectrometry for Analysis of VOCs Produced by Phytophthora Cinnamomi;	N/A	N	Y	N/A
58	7895	2	monoculture	2-Pentanone	C5H10O	Ketone	Phytophthora cinnamomi	V8 juice agar	80.1	no	Plant Disease;2014;Headspace Solid-Phase Microextraction and Gas Chromatography-Mass Spectrometry for Analysis of VOCs Produced by Phytophthora Cinnamomi;	N/A	N	Y	N/A
59	137658	1	monoculture	2,4,6-Trimethylheptane	C10H22	alkane	Phytophthora cinnamomi	V8 juice agar	94.3	no	Plant Disease;2014;Headspace Solid-Phase Microextraction and Gas Chromatography-Mass Spectrometry for Analysis of VOCs Produced by Phytophthora Cinnamomi;	N/A	N	N	N/A
60	19310	1	monoculture	Dimethyl trisulfide	C2H6S3	Sulfide	Phytophthora cinnamomi	V8 juice agar	84.4	no	Plant Disease;2014;Headspace Solid-Phase Microextraction and Gas Chromatography-Mass Spectrometry for Analysis of VOCs Produced by Phytophthora Cinnamomi;	N/A	Y	Y	N/A
61	20745	1	monoculture	dl-6-methyl-5-hepten-2-ol	C8H16O	Alcohol	Phytophthora cinnamomi	V8 juice agar	88.2	no	Plant Disease;2014;Headspace Solid-Phase Microextraction and Gas Chromatography-Mass Spectrometry for Analysis of VOCs Produced by Phytophthora Cinnamomi;	N/A	N	Y	N/A
62	332	1	monoculture	2-Methoxy-4-vinylphenol	C9H10O2	Phenol	Phytophthora cinnamomi	V8 juice agar	80.1	no	Plant Disease;2014;Headspace Solid-Phase Microextraction and Gas Chromatography-Mass Spectrometry for Analysis of VOCs Produced by Phytophthora Cinnamomi;	N/A	N	Y	N/A
63	1715061	1	monoculture	5-Methyl-3-heptanon	C8H16O	Ketone	Phytophthora cinnamomi	potato dextrose agar	93.4	no	Plant Disease;2014;Headspace Solid-Phase Microextraction and Gas Chromatography-Mass Spectrometry for Analysis of VOCs Produced by Phytophthora Cinnamomi;	N/A	N	N	N/A
64	8058	1	monoculture	Hexane	C6H14	alkane	Phytophthora cinnamomi	potato dextrose agar	79.5	no	Plant Disease;2014;Headspace Solid-Phase Microextraction and Gas Chromatography-Mass Spectrometry for Analysis of VOCs Produced by Phytophthora Cinnamomi;	N/A	N	Y	N/A
65	10914	1	monoculture	Hexamethylcyclotrisiloxane	C6H18O3Si3	Siloxane	Phytophthora cinnamomi	potato dextrose agar	91.8	no	Plant Disease;2014;Headspace Solid-Phase Microextraction and Gas Chromatography-Mass Spectrometry for Analysis of VOCs Produced by Phytophthora Cinnamomi;	N/A	N	Y	N/A
66	93071	2	monoculture	5-Methyldecane;Decane, 5-methyl-	C11H24	alkane	Phytophthora cinnamomi	potato dextrose agar	81.7	no	Plant Disease;2014;Headspace Solid-Phase Microextraction and Gas Chromatography-Mass Spectrometry for Analysis of VOCs Produced by Phytophthora Cinnamomi;	N/A	N	N	N/A
67	10911	1	monoculture	Dodecamethylcyclohexasiloxane	C12H36O6Si6	Siloxane	Phytophthora cinnamomi	potato dextrose agar	94	no	Plant Disease;2014;Headspace Solid-Phase Microextraction and Gas Chromatography-Mass Spectrometry for Analysis of VOCs Produced by Phytophthora Cinnamomi;	N/A	N	N	N/A
68	11552	1	infected plant	3-Methyl butanal	C5H10O	aldehyde	Potato tuber inoc. with Phytophthora infestans	N/A	not stated	no	Plant Pathology;2001;Gas chromatography-mass spectrometry analyses of volatile organic compounds from potato tubers inoculated with Phytophthora infestans or Fusarium coeruleum;	N/A	N/A	N/A	N
69	178	1	infected plant	Acetamide	C2H5NO	amide	Potato tuber inoc. with Phytophthora infestans	N/A	not stated	no	Plant Pathology;2001;Gas chromatography-mass spectrometry analyses of volatile organic compounds from potato tubers inoculated with Phytophthora infestans or Fusarium coeruleum;	N/A	N/A	N/A	N
70	6276	1	infected plant	1-Pentanol	C5H12O	Alcohol	Potato tuber inoc. with Phytophthora infestans	N/A	not stated	no	Plant Pathology;2001;Gas chromatography-mass spectrometry analyses of volatile organic compounds from potato tubers inoculated with Phytophthora infestans or Fusarium coeruleum;	N/A	N/A	N/A	N
71	6228	1	infected plant	N,N-Dimethylformamide	C3H7NO	amide	Potato tuber inoc. with Phytophthora infestans	N/A	not stated	no	Plant Pathology;2001;Gas chromatography-mass spectrometry analyses of volatile organic compounds from potato tubers inoculated with Phytophthora infestans or Fusarium coeruleum;	N/A	N/A	N/A	N
72	31272	1	infected plant	Butyl ester, acetic acid	C6H12O2	ester	Potato tuber inoc. with Phytophthora infestans	N/A	not stated	no	Plant Pathology;2001;Gas chromatography-mass spectrometry analyses of volatile organic compounds from potato tubers inoculated with Phytophthora infestans or Fusarium coeruleum;	N/A	N/A	N/A	N
73	7362	1	infected plant	2-Furancarboxaldehyde	C5H4O2	aldehyde	Potato tuber inoc. with Phytophthora infestans	N/A	not stated	no	Plant Pathology;2001;Gas chromatography-mass spectrometry analyses of volatile organic compounds from potato tubers inoculated with Phytophthora infestans or Fusarium coeruleum;	N/A	N/A	N/A	N
74	31374	1	infected plant	N,N-Dimethylacetamide	C4H9NO	amide	Potato tuber inoc. with Phytophthora infestans	N/A	not stated	no	Plant Pathology;2001;Gas chromatography-mass spectrometry analyses of volatile organic compounds from potato tubers inoculated with Phytophthora infestans or Fusarium coeruleum;	N/A	N/A	N/A	N
75	8051	2	infected plant	2-Heptanone	C7H14O	ketone	Potato tuber inoc. with Phytophthora infestans	N/A	not stated	no	Plant Pathology;2001;Gas chromatography-mass spectrometry analyses of volatile organic compounds from potato tubers inoculated with Phytophthora infestans or Fusarium coeruleum;	N/A	N/A	N/A	N
76	7501	1	infected plant	Styrene	C8H8	aromatic hydrocarbons	Potato tuber inoc. with Phytophthora infestans	N/A	not stated	no	Plant Pathology;2001;Gas chromatography-mass spectrometry analyses of volatile organic compounds from potato tubers inoculated with Phytophthora infestans or Fusarium coeruleum;	N/A	N/A	N/A	N
77	240	1	infected plant	Benzaldehyde	C7H6O	aromatic aldehyde	Potato tuber inoc. with Phytophthora infestans	N/A	not stated	no	Plant Pathology;2001;Gas chromatography-mass spectrometry analyses of volatile organic compounds from potato tubers inoculated with Phytophthora infestans or Fusarium coeruleum;	N/A	N/A	N/A	N
78	7720	2	infected plant	2-Ethyl-1-hexanol; 1-Hexanol, 2-ethyl-	C8H18O	alcohol	Potato tuber inoc. with Phytophthora infestans	N/A	not stated	no	Plant Pathology;2001;Gas chromatography-mass spectrometry analyses of volatile organic compounds from potato tubers inoculated with Phytophthora infestans or Fusarium coeruleum;	N/A	N/A	N/A	N
79	5283324	1	infected plant	2-Octenal	C8H14O	aldehyde	Potato tuber inoc. with Phytophthora infestans	N/A	not stated	no	Plant Pathology;2001;Gas chromatography-mass spectrometry analyses of volatile organic compounds from potato tubers inoculated with Phytophthora infestans or Fusarium coeruleum;	N/A	N/A	N/A	N
80	7410	1	infected plant	Acetophenone	C8H8O	aromatic ketone	Potato tuber inoc. with Phytophthora infestans	N/A	not stated	no	Plant Pathology;2001;Gas chromatography-mass spectrometry analyses of volatile organic compounds from potato tubers inoculated with Phytophthora infestans or Fusarium coeruleum;	N/A	N/A	N/A	N
81	957	2	infected plant	1-Octanol	C8H18O	Alcohol	Potato tuber inoc. with Phytophthora infestans	N/A	not stated	no	Plant Pathology;2001;Gas chromatography-mass spectrometry analyses of volatile organic compounds from potato tubers inoculated with Phytophthora infestans or Fusarium coeruleum;	N/A	N/A	N/A	N
82	7150	1	infected plant	Methylbenzoate	C8H8O2	ester	Potato tuber inoc. with Phytophthora infestans	N/A	not stated	no	Plant Pathology;2001;Gas chromatography-mass spectrometry analyses of volatile organic compounds from potato tubers inoculated with Phytophthora infestans or Fusarium coeruleum;	N/A	N/A	N/A	N
83	31289	1	infected plant	Nonanal	C9H18O	aldehyde	Potato tuber inoc. with Phytophthora infestans	N/A	not stated	no	Plant Pathology;2001;Gas chromatography-mass spectrometry analyses of volatile organic compounds from potato tubers inoculated with Phytophthora infestans or Fusarium coeruleum;	N/A	N/A	N/A	N
84	931	1	infected plant	Naphthalene	C10H8	polycyclic aromatic hydrocarbons	Potato tuber inoc. with Phytophthora infestans	N/A	not stated	no	Plant Pathology;2001;Gas chromatography-mass spectrometry analyses of volatile organic compounds from potato tubers inoculated with Phytophthora infestans or Fusarium coeruleum;	N/A	N/A	N/A	N
85	6432468	1	infected plant	iso-Menthol	C10H20O	terpene	Potato tuber inoc. with Phytophthora infestans	N/A	not stated	no	Plant Pathology;2001;Gas chromatography-mass spectrometry analyses of volatile organic compounds from potato tubers inoculated with Phytophthora infestans or Fusarium coeruleum;	N/A	N/A	N/A	N
86	7222	1	infected plant	Benzothiazole	C7H5NS	heterocyclic compound	Potato tuber inoc. with Phytophthora infestans	N/A	not stated	no	Plant Pathology;2001;Gas chromatography-mass spectrometry analyses of volatile organic compounds from potato tubers inoculated with Phytophthora infestans or Fusarium coeruleum;	N/A	N/A	N/A	N
87	12388	1	infected plant	Tridecane	C13H28	Alkane	Potato tuber inoc. with Phytophthora infestans	N/A	not stated	no	Plant Pathology;2001;Gas chromatography-mass spectrometry analyses of volatile organic compounds from potato tubers inoculated with Phytophthora infestans or Fusarium coeruleum;	N/A	N/A	N/A	N
88	156477	1	infected plant	2-methylpropanoic acid-2,2-dimethyl-1-(2-hydroxy-1-methylethyl)-propyl ester	C12H24O3	ester	Potato tuber inoc. with Phytophthora infestans	N/A	not stated	no	Plant Pathology;2001;Gas chromatography-mass spectrometry analyses of volatile organic compounds from potato tubers inoculated with Phytophthora infestans or Fusarium coeruleum;	N/A	N/A	N/A	N
89	551387	1	infected plant	2-methylpropanoic acid-3- hydroxy-2,4,4-trimethylpentyl ester	C12H24O3	ester	Potato tuber inoc. with Phytophthora infestans	N/A	not stated	no	Plant Pathology;2001;Gas chromatography-mass spectrometry analyses of volatile organic compounds from potato tubers inoculated with Phytophthora infestans or Fusarium coeruleum;	N/A	N/A	N/A	N
90	12389	2	infected plant	Tetradecane	C14H30	alkane	Potato tuber inoc. with Phytophthora infestans	N/A	not stated	no	Plant Pathology;2001;Gas chromatography-mass spectrometry analyses of volatile organic compounds from potato tubers inoculated with Phytophthora infestans or Fusarium coeruleum;	N/A	N/A	N/A	N
91	5281522	1	infected plant	Iso-caryophyllene	C15H24	sesquiterpenoid	Potato tuber inoc. with Phytophthora infestans	N/A	not stated	no	Plant Pathology;2001;Gas chromatography-mass spectrometry analyses of volatile organic compounds from potato tubers inoculated with Phytophthora infestans or Fusarium coeruleum;	N/A	N/A	N/A	N
92	8193	1	infected plant	n-Dodecanol	C12H26O	Alcohol	Potato tuber inoc. with Phytophthora infestans	N/A	not stated	no	Plant Pathology;2001;Gas chromatography-mass spectrometry analyses of volatile organic compounds from potato tubers inoculated with Phytophthora infestans or Fusarium coeruleum;	N/A	N/A	N/A	N
93	12391	1	infected plant	Pentadecane	C15H32	alkane	Potato tuber inoc. with Phytophthora infestans	N/A	not stated	no	Plant Pathology;2001;Gas chromatography-mass spectrometry analyses of volatile organic compounds from potato tubers inoculated with Phytophthora infestans or Fusarium coeruleum;	N/A	N/A	N/A	N
94	31404	1	infected plant	Butylated hydroxy toluene	C15H24O	phenol	Potato tuber inoc. with Phytophthora infestans	N/A	not stated	no	Plant Pathology;2001;Gas chromatography-mass spectrometry analyses of volatile organic compounds from potato tubers inoculated with Phytophthora infestans or Fusarium coeruleum;	N/A	N/A	N/A	N
95	11006	2	infected plant	Hexadecane	C16H34	alkane	Potato tuber inoc. with Phytophthora infestans	N/A	not stated	no	Plant Pathology;2001;Gas chromatography-mass spectrometry analyses of volatile organic compounds from potato tubers inoculated with Phytophthora infestans or Fusarium coeruleum;	N/A	N/A	N/A	N
96	5284503	1	infected plant	(E)-3-Hexen-1-ol	C6H12O	Alcohol	Rhododendron inoc. with Phytophthora ramorum	N/A	not stated	no	Analytical and Bioanalytical Chemistry;2018;Effects of Phytophthora ramorum on volatile organic compound emissions of Rhododendron using gas chromatography–mass spectrometry;	HSSE extraction	N/A	N/A	N
97	6616	1	infected plant	Camphene	C10H16	terpene	Rhododendron inoc. with Phytophthora ramorum	N/A	not stated	standard	Analytical and Bioanalytical Chemistry;2018;Effects of Phytophthora ramorum on volatile organic compound emissions of Rhododendron using gas chromatography–mass spectrometry;	SBSE extraction	N/A	N/A	N
98	18827	7	infected plant	1-Octen-3-ol	C8H16O	Alcohol	Rhododendron inoc. with Phytophthora ramorum	N/A	not stated	standard	Analytical and Bioanalytical Chemistry;2018;Effects of Phytophthora ramorum on volatile organic compound emissions of Rhododendron using gas chromatography–mass spectrometry;	SBSE extraction	N/A	N/A	Y
99	6549	1	infected plant	Linalool	C10H18O	monoterpenoid	Rhododendron inoc. with Phytophthora ramorum	N/A	not stated	standard	Analytical and Bioanalytical Chemistry;2018;Effects of Phytophthora ramorum on volatile organic compound emissions of Rhododendron using gas chromatography–mass spectrometry;	HSSE extraction	N/A	N/A	N
100	121719	1	infected plant	Pinocarvone	C10H14O	Monoterpene ketones	Rhododendron inoc. with Phytophthora ramorum	N/A	not stated	no	Analytical and Bioanalytical Chemistry;2018;Effects of Phytophthora ramorum on volatile organic compound emissions of Rhododendron using gas chromatography–mass spectrometry;	SBSE extraction	N/A	N/A	N
101	7793	1	infected plant	Cintronellol	C10H20O	monoterpenoid	Rhododendron inoc. with Phytophthora ramorum	N/A	not stated	standard	Analytical and Bioanalytical Chemistry;2018;Effects of Phytophthora ramorum on volatile organic compound emissions of Rhododendron using gas chromatography–mass spectrometry;	SBSE extraction	N/A	N/A	N
102	92573	1	infected plant	3-Hexenyl pentanoate	C11H20O2	ester	Rhododendron inoc. with Phytophthora ramorum	N/A	not stated	no	Analytical and Bioanalytical Chemistry;2018;Effects of Phytophthora ramorum on volatile organic compound emissions of Rhododendron using gas chromatography–mass spectrometry;	SBSE extraction & HSSE extraction	N/A	N/A	N
103	5281515	1	infected plant	Caryophyllene	C15H24	sesquiterpenoid	Rhododendron inoc. with Phytophthora ramorum	N/A	not stated	standard	Analytical and Bioanalytical Chemistry;2018;Effects of Phytophthora ramorum on volatile organic compound emissions of Rhododendron using gas chromatography–mass spectrometry;	SBSE extraction	N/A	N/A	N
104	5371839	1	infected plant	4,4-Dimethyl-3-(3-methylbut-3-enylidene)-2-methylenebicyclo[4.1.0]heptane	C15H22	cycloolefine	Rhododendron inoc. with Phytophthora ramorum	N/A	not stated	no	Analytical and Bioanalytical Chemistry;2018;Effects of Phytophthora ramorum on volatile organic compound emissions of Rhododendron using gas chromatography–mass spectrometry;	SBSE extraction	N/A	N/A	N
105	91753727	1	infected plant	8,9-Dehydroneoisolongifolene	C15H22	sesquiterpenoid	Rhododendron inoc. with Phytophthora ramorum	N/A	not stated	no	Analytical and Bioanalytical Chemistry;2018;Effects of Phytophthora ramorum on volatile organic compound emissions of Rhododendron using gas chromatography–mass spectrometry;	SBSE extraction	N/A	N/A	N
106	6450812	1	infected plant	β-Gurjurene	C15H24	sesquiterpenoid	Rhododendron inoc. with Phytophthora ramorum	N/A	not stated	no	Analytical and Bioanalytical Chemistry;2018;Effects of Phytophthora ramorum on volatile organic compound emissions of Rhododendron using gas chromatography–mass spectrometry;	SBSE extraction	N/A	N/A	N
107	608753	1	infected plant	β-Vatirenene	C15H22	sesquiterpenoid	Rhododendron inoc. with Phytophthora ramorum	N/A	not stated	no	Analytical and Bioanalytical Chemistry;2018;Effects of Phytophthora ramorum on volatile organic compound emissions of Rhododendron using gas chromatography–mass spectrometry;	SBSE extraction	N/A	N/A	N
108	91723653	1	infected plant	Isogermacrene D	C15H24	cycloolefine	Rhododendron inoc. with Phytophthora ramorum	N/A	not stated	no	Analytical and Bioanalytical Chemistry;2018;Effects of Phytophthora ramorum on volatile organic compound emissions of Rhododendron using gas chromatography–mass spectrometry;	SBSE extraction	N/A	N/A	N
109	10899740	1	infected plant	Alloaromadendrene	C15H24	sesquiterpenoid	Rhododendron inoc. with Phytophthora ramorum	N/A	not stated	no	Analytical and Bioanalytical Chemistry;2018;Effects of Phytophthora ramorum on volatile organic compound emissions of Rhododendron using gas chromatography–mass spectrometry;	SBSE extraction	N/A	N/A	N
110	29073	1	infected plant	β-Chamigrene	C15H24	sesquiterpenoid	Rhododendron inoc. with Phytophthora ramorum	N/A	not stated	no	Analytical and Bioanalytical Chemistry;2018;Effects of Phytophthora ramorum on volatile organic compound emissions of Rhododendron using gas chromatography–mass spectrometry;	SBSE extraction	N/A	N/A	N
111	12313020	1	infected plant	γ-Muurolene	C15H24	sesquiterpenoid	Rhododendron inoc. with Phytophthora ramorum	N/A	not stated	no	Analytical and Bioanalytical Chemistry;2018;Effects of Phytophthora ramorum on volatile organic compound emissions of Rhododendron using gas chromatography–mass spectrometry;	SBSE extraction	N/A	N/A	N
112	442393	1	infected plant	(+)-β-Selinene	C15H24	sesquiterpenoid	Rhododendron inoc. with Phytophthora ramorum	N/A	not stated	no	Analytical and Bioanalytical Chemistry;2018;Effects of Phytophthora ramorum on volatile organic compound emissions of Rhododendron using gas chromatography–mass spectrometry;	SBSE extraction	N/A	N/A	N
113	10856614	1	infected plant	α-Selinene	C15H24	sesquiterpenoid	Rhododendron inoc. with Phytophthora ramorum	N/A	not stated	no	Analytical and Bioanalytical Chemistry;2018;Effects of Phytophthora ramorum on volatile organic compound emissions of Rhododendron using gas chromatography–mass spectrometry;	SBSE extraction	N/A	N/A	N
114	10910653	1	infected plant	Ledene	C15H24	sesquiterpenoid	Rhododendron inoc. with Phytophthora ramorum	N/A	not stated	no	Analytical and Bioanalytical Chemistry;2018;Effects of Phytophthora ramorum on volatile organic compound emissions of Rhododendron using gas chromatography–mass spectrometry;	SBSE extraction	N/A	N/A	N
115	588771	1	infected plant	4,5,9,10-Dehydroisolongifolene	C15H20	sesquiterpenoid	Rhododendron inoc. with Phytophthora ramorum	N/A	not stated	no	Analytical and Bioanalytical Chemistry;2018;Effects of Phytophthora ramorum on volatile organic compound emissions of Rhododendron using gas chromatography–mass spectrometry;	SBSE extraction	N/A	N/A	N
116	1742210	1	infected plant	Caryophyllene oxide I	C15H24O	sesquiterpenoid	Rhododendron inoc. with Phytophthora ramorum	N/A	not stated	no	Analytical and Bioanalytical Chemistry;2018;Effects of Phytophthora ramorum on volatile organic compound emissions of Rhododendron using gas chromatography–mass spectrometry;	SBSE extraction	N/A	N/A	N
117	92231	1	infected plant	(+)-Spathulenol II	C15H24O	sesquiterpenoid	Rhododendron inoc. with Phytophthora ramorum	N/A	not stated	no	Analytical and Bioanalytical Chemistry;2018;Effects of Phytophthora ramorum on volatile organic compound emissions of Rhododendron using gas chromatography–mass spectrometry;	SBSE extraction	N/A	N/A	N
118	92812	1	infected plant	Ledol	C15H26O	sesquiterpenoid	Rhododendron inoc. with Phytophthora ramorum	N/A	not stated	no	Analytical and Bioanalytical Chemistry;2018;Effects of Phytophthora ramorum on volatile organic compound emissions of Rhododendron using gas chromatography–mass spectrometry;	SBSE extraction	N/A	N/A	N
119	12304985	1	infected plant	Globulol	C15H26O	sesquiterpenoid	Rhododendron inoc. with Phytophthora ramorum	N/A	not stated	no	Analytical and Bioanalytical Chemistry;2018;Effects of Phytophthora ramorum on volatile organic compound emissions of Rhododendron using gas chromatography–mass spectrometry;	SBSE extraction	N/A	N/A	N
120	91753473	1	infected plant	Ledene oxide	C15H24O	sesquiterpenoid	Rhododendron inoc. with Phytophthora ramorum	N/A	not stated	no	Analytical and Bioanalytical Chemistry;2018;Effects of Phytophthora ramorum on volatile organic compound emissions of Rhododendron using gas chromatography–mass spectrometry;	SBSE extraction	N/A	N/A	N
121	521214	1	infected plant	(+)-Selin-7(11)-en-4α-ol	C15H26O	sesquiterpenoid	Rhododendron inoc. with Phytophthora ramorum	N/A	not stated	no	Analytical and Bioanalytical Chemistry;2018;Effects of Phytophthora ramorum on volatile organic compound emissions of Rhododendron using gas chromatography–mass spectrometry;	SBSE extraction	N/A	N/A	N
122	21675005	1	infected plant	Agarospirol	C15H26O	sesquiterpenoid	Rhododendron inoc. with Phytophthora ramorum	N/A	not stated	no	Analytical and Bioanalytical Chemistry;2018;Effects of Phytophthora ramorum on volatile organic compound emissions of Rhododendron using gas chromatography–mass spectrometry;	SBSE extraction	N/A	N/A	N
123	165536	1	infected plant	Aristolone	C15H22O	sesquiterpenoid	Rhododendron inoc. with Phytophthora ramorum	N/A	not stated	no	Analytical and Bioanalytical Chemistry;2018;Effects of Phytophthora ramorum on volatile organic compound emissions of Rhododendron using gas chromatography–mass spectrometry;	SBSE extraction	N/A	N/A	N
124	5312414	1	infected plant	(Z)-11-Hexadecenoic acid	C16H30O2	unsaturated fatty acid	Rhododendron inoc. with Phytophthora ramorum	N/A	not stated	no	Analytical and Bioanalytical Chemistry;2018;Effects of Phytophthora ramorum on volatile organic compound emissions of Rhododendron using gas chromatography–mass spectrometry;	SPME extraction from water run off from soil	N/A	N/A	N
125	445638	1	infected plant	(Z)-9-Hexadecenoic acid	C16H30O2	unsaturated fatty acid	Rhododendron inoc. with Phytophthora ramorum	N/A	not stated	no	Analytical and Bioanalytical Chemistry;2018;Effects of Phytophthora ramorum on volatile organic compound emissions of Rhododendron using gas chromatography–mass spectrometry;	SPME extraction from water run off from soil	N/A	N/A	N
126	66348	1	infected plant	Cyclic octaatomic sulfur	S8	homomonocyclic compound	Rhododendron inoc. with Phytophthora ramorum	N/A	not stated	no	Analytical and Bioanalytical Chemistry;2018;Effects of Phytophthora ramorum on volatile organic compound emissions of Rhododendron using gas chromatography–mass spectrometry;	SPME extraction from water run off from soil	N/A	N/A	N
127	445639	1	infected plant	(Z)-9-Octadecenoic acid	C18H34O2	unsaturated fatty acid	Rhododendron inoc. with Phytophthora ramorum	N/A	not stated	no	Analytical and Bioanalytical Chemistry;2018;Effects of Phytophthora ramorum on volatile organic compound emissions of Rhododendron using gas chromatography–mass spectrometry;	SPME extraction from water run off from soil	N/A	N/A	N
128	180	3	infected plant	Acetone	C3H6O	Ketone	Lupin inoc. with Phytophthora cinnamomi	N/A	79.7	no	Plant Disease;2014;Headspace Solid-Phase Microextraction and Gas Chromatography-Mass Spectrometry for Analysis of VOCs Produced by Phytophthora Cinnamomi;	N/A	N/A	N/A	N
129	8857	1	infected plant	Ethyl acetate	C4H8O2	ester	Lupin inoc. with Phytophthora cinnamomi	N/A	85	no	Plant Disease;2014;Headspace Solid-Phase Microextraction and Gas Chromatography-Mass Spectrometry for Analysis of VOCs Produced by Phytophthora Cinnamomi;	N/A	N/A	N/A	N
130	6569	2	infected plant	2-Butanone	C4H8O	Ketone	Lupin inoc. with Phytophthora cinnamomi	N/A	71.3	no	Plant Disease;2014;Headspace Solid-Phase Microextraction and Gas Chromatography-Mass Spectrometry for Analysis of VOCs Produced by Phytophthora Cinnamomi;	N/A	N/A	N/A	Y
131	7342	1	infected plant	Propanoic acid, 2-methyl-, ethyl ester	C6H12O2	ester	Lupin inoc. with Phytophthora cinnamomi	N/A	71.9	no	Plant Disease;2014;Headspace Solid-Phase Microextraction and Gas Chromatography-Mass Spectrometry for Analysis of VOCs Produced by Phytophthora Cinnamomi;	N/A	N/A	N/A	N
132	7895	2	infected plant	2-Pentanone	C5H10O	Ketone	Lupin inoc. with Phytophthora cinnamomi	N/A	80.1	no	Plant Disease;2014;Headspace Solid-Phase Microextraction and Gas Chromatography-Mass Spectrometry for Analysis of VOCs Produced by Phytophthora Cinnamomi;	N/A	N/A	N/A	Y
133	93071	2	infected plant	5-Methyldecane;Decane, 5-methyl-	C11H24	alkane	Lupin inoc. with Phytophthora cinnamomi	N/A	81.7	no	Plant Disease;2014;Headspace Solid-Phase Microextraction and Gas Chromatography-Mass Spectrometry for Analysis of VOCs Produced by Phytophthora Cinnamomi;	N/A	N/A	N/A	Y
134	24020	1	infected plant	Butanoic acid, 2-methyl-, ethyl ester	C7H14O2	ester	Lupin inoc. with Phytophthora cinnamomi	N/A	89	no	Plant Disease;2014;Headspace Solid-Phase Microextraction and Gas Chromatography-Mass Spectrometry for Analysis of VOCs Produced by Phytophthora Cinnamomi;	N/A	N/A	N/A	N
135	31260	2	infected plant	3-Methyl-butanol; 1-Butanol, 3-methyl-	C5H12O	Alcohol	Lupin inoc. with Phytophthora cinnamomi	N/A	77.6	no	Plant Disease;2014;Headspace Solid-Phase Microextraction and Gas Chromatography-Mass Spectrometry for Analysis of VOCs Produced by Phytophthora Cinnamomi;	N/A	N/A	N/A	N
136	179	3	infected plant	Acetoin; 3-hydroxy-2-butanone; 2-Butanone, 3-hydroxy-	C4H8O2	Ketone	Lupin inoc. with Phytophthora cinnamomi	N/A	76.6	no	Plant Disease;2014;Headspace Solid-Phase Microextraction and Gas Chromatography-Mass Spectrometry for Analysis of VOCs Produced by Phytophthora Cinnamomi;	N/A	N/A	N/A	Y
137	7720	2	infected plant	2-Ethyl-1-hexanol; 1-Hexanol, 2-ethyl-	C8H18O	Alcohol	Lupin inoc. with Phytophthora cinnamomi	N/A	81.5	no	Plant Disease;2014;Headspace Solid-Phase Microextraction and Gas Chromatography-Mass Spectrometry for Analysis of VOCs Produced by Phytophthora Cinnamomi;	N/A	N/A	N/A	N
138	7302	2	infected plant	butyrolactone	C4H6O2	Lactone	Lupin inoc. with Phytophthora cinnamomi	N/A	79.2	no	Plant Disease;2014;Headspace Solid-Phase Microextraction and Gas Chromatography-Mass Spectrometry for Analysis of VOCs Produced by Phytophthora Cinnamomi;	N/A	N/A	N/A	Y
139	244	1	infected plant	Benzyl alcohol	C7H8O	aromatic alcohol	Lupin inoc. with Phytophthora cinnamomi	N/A	99	no	Plant Disease;2014;Headspace Solid-Phase Microextraction and Gas Chromatography-Mass Spectrometry for Analysis of VOCs Produced by Phytophthora Cinnamomi;	N/A	N/A	N/A	N
140	79990	1	infected plant	Benzene, 4-ethyl-1,2-dimethoxy-	C10H14O2	dimethoxybenzene	Lupin inoc. with Phytophthora cinnamomi	N/A	98	no	Plant Disease;2014;Headspace Solid-Phase Microextraction and Gas Chromatography-Mass Spectrometry for Analysis of VOCs Produced by Phytophthora Cinnamomi;	N/A	N/A	N/A	N
141	6054	4	infected plant	2-phenylethanol; phenylethyl alcohol	C8H10O	alcohol	Lupin inoc. with Phytophthora cinnamomi	N/A	95.7	no	Plant Disease;2014;Headspace Solid-Phase Microextraction and Gas Chromatography-Mass Spectrometry for Analysis of VOCs Produced by Phytophthora Cinnamomi;	N/A	N/A	N/A	Y
142	62465	9	infected plant	4-Ethyl-2-methoxy-phenol; Phenol, 4-ethyl-2-methoxy-; 4-Ethylguaiacol	C9H12O2	Phenol	Lupin inoc. with Phytophthora cinnamomi	N/A	92.8	no	Plant Disease;2014;Headspace Solid-Phase Microextraction and Gas Chromatography-Mass Spectrometry for Analysis of VOCs Produced by Phytophthora Cinnamomi;	N/A	N/A	N/A	Y
143	31242	3	infected plant	4-ethylphenol; Phenol, 4-ethyl-	C8H10O	Phenol	Lupin inoc. with Phytophthora cinnamomi	N/A	97.1	no	Plant Disease;2014;Headspace Solid-Phase Microextraction and Gas Chromatography-Mass Spectrometry for Analysis of VOCs Produced by Phytophthora Cinnamomi;	N/A	N/A	N/A	Y
144	6184	4	monoculture	Hexanal	C6H12O	aldehyde	Phytophthora cambivora	Elliott’s medium agar with β-sitosterol	not stated	no	Molecules;2024;Detecting Pathogenic Phytophthora Species Using Volatile Organic Compounds;	30 dpi	N	Y	N/A
145	5283321	3	monoculture	2,4-Heptadienal	C7H10O	aldehyde	Phytophthora cambivora	Elliott’s medium agar with β-sitosterol	not stated	no	Molecules;2024;Detecting Pathogenic Phytophthora Species Using Volatile Organic Compounds;	30 dpi	N	Y	N/A
146	11196	2	monoculture	2,6-Nonadienal	C9H14O	aldehyde	Phytophthora cambivora	Elliott’s medium agar with β-sitosterol	not stated	no	Molecules;2024;Detecting Pathogenic Phytophthora Species Using Volatile Organic Compounds;	30 dpi	N	N	N/A
147	8914	4	monoculture	1-Nonanol	C9H20O	Alcohol	Phytophthora cambivora	Elliott’s medium agar with β-sitosterol	not stated	no	Molecules;2024;Detecting Pathogenic Phytophthora Species Using Volatile Organic Compounds;	30 dpi	N	Y	N/A
148	5283339	3	monoculture	2,4-Nonadienal	C9H14O	aldehyde	Phytophthora cambivora	Elliott’s medium agar with β-sitosterol	not stated	no	Molecules;2024;Detecting Pathogenic Phytophthora Species Using Volatile Organic Compounds;	30 dpi	N	Y	N/A
149	8174	5	monoculture	1-Decanol	C10H22O	Alcohol	Phytophthora cambivora	Elliott’s medium agar with β-sitosterol	not stated	no	Molecules;2024;Detecting Pathogenic Phytophthora Species Using Volatile Organic Compounds;	14 dpi & 30 dpi	Y	Y	N/A
150	62465	9	monoculture	4-Ethyl-2-methoxy-phenol; Phenol, 4-ethyl-2-methoxy-; 4-Ethylguaiacol	C9H12O2	Phenol	Phytophthora cambivora	Elliott’s medium agar with β-sitosterol	not stated	no	Molecules;2024;Detecting Pathogenic Phytophthora Species Using Volatile Organic Compounds;	14 dpi	N	N	N/A
151	6427087	4	monoculture	2,4-Decadienal (E,Z)-	C10H16O	aldehyde	Phytophthora cambivora	Elliott’s medium agar with β-sitosterol	not stated	no	Molecules;2024;Detecting Pathogenic Phytophthora Species Using Volatile Organic Compounds;	30 dpi	N	N	N/A
152	5283349	3	monoculture	2,4-Decadienal (E,E)-	C10H16O	aldehyde	Phytophthora cambivora	Elliott’s medium agar with β-sitosterol	not stated	no	Molecules;2024;Detecting Pathogenic Phytophthora Species Using Volatile Organic Compounds;	30 dpi	N	Y	N/A
153	6437801	6	monoculture	3-Undecen-2-one	C11H20O	Ketone	Phytophthora cambivora	Elliott’s medium agar with β-sitosterol	not stated	no	Molecules;2024;Detecting Pathogenic Phytophthora Species Using Volatile Organic Compounds;	14 dpi & 30 dpi	N	N	N/A
154	2969	3	monoculture	Decanoic acid	C10H20O2	fatty acid	Phytophthora cambivora	Elliott’s medium agar with β-sitosterol	not stated	no	Molecules;2024;Detecting Pathogenic Phytophthora Species Using Volatile Organic Compounds;	14 dpi & 30 dpi	Y	Y	N/A
155	3893	3	monoculture	Dodecanoic acid	C12H24O2	fatty acid	Phytophthora cambivora	Elliott’s medium agar with β-sitosterol	not stated	no	Molecules;2024;Detecting Pathogenic Phytophthora Species Using Volatile Organic Compounds;	30 dpi	Y	Y	N/A
156	8209	2	monoculture	1-Tetradecanol	C14H30O	Alcohol	Phytophthora cambivora	Elliott’s medium agar with β-sitosterol	not stated	no	Molecules;2024;Detecting Pathogenic Phytophthora Species Using Volatile Organic Compounds;	14 dpi	Y	Y	N/A
157	12844	2	monoculture	δ-Dodecalactone	C12H22O2	lactone	Phytophthora cambivora	Elliott’s medium agar with β-sitosterol	not stated	no	Molecules;2024;Detecting Pathogenic Phytophthora Species Using Volatile Organic Compounds;	14 dpi	N	Y	N/A
158	5352876	1	monoculture	3,5-Octadien-2-one	C8H12O	Ketone	Phytophthora cambivora	Elliott’s medium agar with β-sitosterol	not stated	no	Molecules;2024;Detecting Pathogenic Phytophthora Species Using Volatile Organic Compounds;	30 dpi	N	N	N/A
159	6184	4	monoculture	Hexanal	C6H12O	aldehyde	Phytophthora cinnamomi	Elliott’s medium agar with β-sitosterol	not stated	no	Molecules;2024;Detecting Pathogenic Phytophthora Species Using Volatile Organic Compounds;	14 dpi & 30 dpi	N	Y	N/A
160	11217478	4	monoculture	6-Undecen-2-one	C11H20O	Ketone	Phytophthora cinnamomi	Elliott’s medium agar with β-sitosterol	not stated	no	Molecules;2024;Detecting Pathogenic Phytophthora Species Using Volatile Organic Compounds;	14 dpi & 30 dpi	N	N	N/A
161	62465	9	monoculture	4-Ethyl-2-methoxy-phenol; Phenol, 4-ethyl-2-methoxy-; 4-Ethylguaiacol	C9H12O2	Phenol	Phytophthora cinnamomi	Elliott’s medium agar with β-sitosterol	not stated	no	Molecules;2024;Detecting Pathogenic Phytophthora Species Using Volatile Organic Compounds;	14 dpi & 30 dpi	N	N	N/A
162	6437801	6	monoculture	3-Undecen-2-one	C11H20O	Ketone	Phytophthora cinnamomi	Elliott’s medium agar with β-sitosterol	not stated	no	Molecules;2024;Detecting Pathogenic Phytophthora Species Using Volatile Organic Compounds;	14 dpi & 30 dpi	N	N	N/A
163	519982	1	monoculture	Methyl 2,4,6-trimethyl benzoate	C11H14O2	ester	Phytophthora cinnamomi	Elliott’s medium agar with β-sitosterol	not stated	no	Molecules;2024;Detecting Pathogenic Phytophthora Species Using Volatile Organic Compounds;	14 dpi & 30 dpi	N	N	N/A
164	161533	1	monoculture	Aristolochene	C15H24	sesquiterpenoid	Phytophthora cinnamomi	Elliott’s medium agar with β-sitosterol	not stated	no	Molecules;2024;Detecting Pathogenic Phytophthora Species Using Volatile Organic Compounds;	14 dpi & 30 dpi	N	Y	N/A
165	16821	4	monoculture	γ-Dodecalactone	C12H22O2	lactone	Phytophthora cinnamomi	Elliott’s medium agar with β-sitosterol	not stated	no	Molecules;2024;Detecting Pathogenic Phytophthora Species Using Volatile Organic Compounds;	14 dpi	N	Y	N/A
166	18827	7	monoculture	1-Octen-3-ol	C8H16O	Alcohol	Phytophthora citricola	Elliott’s medium agar with β-sitosterol	not stated	no	Molecules;2024;Detecting Pathogenic Phytophthora Species Using Volatile Organic Compounds;	30 dpi	Y	Y	N/A
167	11217478	4	monoculture	6-Undecen-2-one	C11H20O	Ketone	Phytophthora citricola	Elliott’s medium agar with β-sitosterol	not stated	no	Molecules;2024;Detecting Pathogenic Phytophthora Species Using Volatile Organic Compounds;	30 dpi	N	N	N/A
168	62465	9	monoculture	4-Ethyl-2-methoxy-phenol; Phenol, 4-ethyl-2-methoxy-; 4-Ethylguaiacol	C9H12O2	Phenol	Phytophthora citricola	Elliott’s medium agar with β-sitosterol	not stated	no	Molecules;2024;Detecting Pathogenic Phytophthora Species Using Volatile Organic Compounds;	14 dpi	N	N	N/A
169	6184	4	monoculture	Hexanal	C6H12O	aldehyde	Phytophthora gonapodyides	Elliott’s medium agar with β-sitosterol	not stated	no	Molecules;2024;Detecting Pathogenic Phytophthora Species Using Volatile Organic Compounds;	30 dpi	N	Y	N/A
170	5283321	3	monoculture	2,4-Heptadienal	C7H10O	aldehyde	Phytophthora gonapodyides	Elliott’s medium agar with β-sitosterol	not stated	no	Molecules;2024;Detecting Pathogenic Phytophthora Species Using Volatile Organic Compounds;	30 dpi	N	Y	N/A
171	5352876	1	monoculture	3,5-Octadien-2-one	C8H12O	Ketone	Phytophthora gonapodyides	Elliott’s medium agar with β-sitosterol	not stated	no	Molecules;2024;Detecting Pathogenic Phytophthora Species Using Volatile Organic Compounds;	30 dpi	N	N	N/A
172	11196	2	monoculture	2,6-Nonadienal	C9H14O	aldehyde	Phytophthora gonapodyides	Elliott’s medium agar with β-sitosterol	not stated	no	Molecules;2024;Detecting Pathogenic Phytophthora Species Using Volatile Organic Compounds;	30 dpi	N	N	N/A
173	8914	4	monoculture	1-Nonanol	C9H20O	Alcohol	Phytophthora gonapodyides	Elliott’s medium agar with β-sitosterol	not stated	no	Molecules;2024;Detecting Pathogenic Phytophthora Species Using Volatile Organic Compounds;	30 dpi	N	Y	N/A
174	5283339	3	monoculture	2,4-Nonadienal	C9H14O	aldehyde	Phytophthora gonapodyides	Elliott’s medium agar with β-sitosterol	not stated	no	Molecules;2024;Detecting Pathogenic Phytophthora Species Using Volatile Organic Compounds;	30 dpi	N	Y	N/A
175	8174	5	monoculture	1-Decanol	C10H22O	Alcohol	Phytophthora gonapodyides	Elliott’s medium agar with β-sitosterol	not stated	no	Molecules;2024;Detecting Pathogenic Phytophthora Species Using Volatile Organic Compounds;	30 dpi	Y	Y	N/A
176	6427087	4	monoculture	2,4-Decadienal (E,Z)-	C10H16O	aldehyde	Phytophthora gonapodyides	Elliott’s medium agar with β-sitosterol	not stated	no	Molecules;2024;Detecting Pathogenic Phytophthora Species Using Volatile Organic Compounds;	30 dpi	N	N	N/A
177	5283349	3	monoculture	2,4-Decadienal (E,E)-	C10H16O	aldehyde	Phytophthora gonapodyides	Elliott’s medium agar with β-sitosterol	not stated	no	Molecules;2024;Detecting Pathogenic Phytophthora Species Using Volatile Organic Compounds;	30 dpi	N	Y	N/A
178	6437801	6	monoculture	3-Undecen-2-one	C11H20O	Ketone	Phytophthora gonapodyides	Elliott’s medium agar with β-sitosterol	not stated	no	Molecules;2024;Detecting Pathogenic Phytophthora Species Using Volatile Organic Compounds;	14 dpi & 30 dpi	N	N	N/A
179	2969	3	monoculture	Decanoic acid	C10H20O2	fatty acid	Phytophthora gonapodyides	Elliott’s medium agar with β-sitosterol	not stated	no	Molecules;2024;Detecting Pathogenic Phytophthora Species Using Volatile Organic Compounds;	14 dpi & 30 dpi	Y	Y	N/A
180	5463933	1	monoculture	2,6-Dodecadienal	C12H20O	aldehyde	Phytophthora gonapodyides	Elliott’s medium agar with β-sitosterol	not stated	no	Molecules;2024;Detecting Pathogenic Phytophthora Species Using Volatile Organic Compounds;	30 dpi	N	N	N/A
181	3893	3	monoculture	Dodecanoic acid	C12H24O2	fatty acid	Phytophthora gonapodyides	Elliott’s medium agar with β-sitosterol	not stated	no	Molecules;2024;Detecting Pathogenic Phytophthora Species Using Volatile Organic Compounds;	30 dpi	Y	Y	N/A
182	16821	4	monoculture	γ-Dodecalactone	C12H22O2	lactone	Phytophthora gonapodyides	Elliott’s medium agar with β-sitosterol	not stated	no	Molecules;2024;Detecting Pathogenic Phytophthora Species Using Volatile Organic Compounds;	14 dpi & 30 dpi	N	Y	N/A
183	12844	2	monoculture	δ-Dodecalactone	C12H22O2	lactone	Phytophthora gonapodyides	Elliott’s medium agar with β-sitosterol	not stated	no	Molecules;2024;Detecting Pathogenic Phytophthora Species Using Volatile Organic Compounds;	14 dpi & 30 dpi	N	Y	N/A
184	262	1	monoculture	2,3-Butanediol	C4H10O2	Alcohol	Phytophthora multivora	Elliott’s medium agar with β-sitosterol	not stated	no	Molecules;2024;Detecting Pathogenic Phytophthora Species Using Volatile Organic Compounds;	14 dpi & 30 dpi	Y	Y	N/A
185	8129	2	monoculture	1-Heptanol	C7H16O	Alcohol	Phytophthora multivora	Elliott’s medium agar with β-sitosterol	not stated	no	Molecules;2024;Detecting Pathogenic Phytophthora Species Using Volatile Organic Compounds;	14 dpi & 30 dpi	N	Y	N/A
186	12367	2	monoculture	2-Nonanol	C9H20O	Alcohol	Phytophthora multivora	Elliott’s medium agar with β-sitosterol	not stated	no	Molecules;2024;Detecting Pathogenic Phytophthora Species Using Volatile Organic Compounds;	14 dpi	Y	Y	N/A
187	8914	4	monoculture	1-Nonanol	C9H20O	Alcohol	Phytophthora multivora	Elliott’s medium agar with β-sitosterol	not stated	no	Molecules;2024;Detecting Pathogenic Phytophthora Species Using Volatile Organic Compounds;	30 dpi	N	Y	N/A
188	8174	5	monoculture	1-Decanol	C10H22O	Alcohol	Phytophthora multivora	Elliott’s medium agar with β-sitosterol	not stated	no	Molecules;2024;Detecting Pathogenic Phytophthora Species Using Volatile Organic Compounds;	14 dpi & 30 dpi	Y	Y	N/A
189	62465	9	monoculture	4-Ethyl-2-methoxy-phenol; Phenol, 4-ethyl-2-methoxy-; 4-Ethylguaiacol	C9H12O2	Phenol	Phytophthora multivora	Elliott’s medium agar with β-sitosterol	not stated	no	Molecules;2024;Detecting Pathogenic Phytophthora Species Using Volatile Organic Compounds;	14 dpi	N	N	N/A
190	6427087	4	monoculture	2,4-Decadienal (E,Z)-	C10H16O	aldehyde	Phytophthora multivora	Elliott’s medium agar with β-sitosterol	not stated	no	Molecules;2024;Detecting Pathogenic Phytophthora Species Using Volatile Organic Compounds;	30 dpi	N	N	N/A
191	6437801	6	monoculture	3-Undecen-2-one	C11H20O	Ketone	Phytophthora multivora	Elliott’s medium agar with β-sitosterol	not stated	no	Molecules;2024;Detecting Pathogenic Phytophthora Species Using Volatile Organic Compounds;	14 dpi & 30 dpi	N	N	N/A
192	33191	1	monoculture	1-Phenyl-2-hexanone	C12H16O	Ketone	Phytophthora multivora	Elliott’s medium agar with β-sitosterol	not stated	no	Molecules;2024;Detecting Pathogenic Phytophthora Species Using Volatile Organic Compounds;	14 dpi & 30 dpi	N	N	N/A
193	3893	3	monoculture	Dodecanoic acid	C12H24O2	fatty acid	Phytophthora multivora	Elliott’s medium agar with β-sitosterol	not stated	no	Molecules;2024;Detecting Pathogenic Phytophthora Species Using Volatile Organic Compounds;	30 dpi	Y	Y	N/A
194	15449	1	monoculture	2-Tridecanol	C13H28O	Alcohol	Phytophthora multivora	Elliott’s medium agar with β-sitosterol	not stated	no	Molecules;2024;Detecting Pathogenic Phytophthora Species Using Volatile Organic Compounds;	30 dpi	Y	Y	N/A
195	8207	1	monoculture	1-Tridecanol	C13H28O	Alcohol	Phytophthora multivora	Elliott’s medium agar with β-sitosterol	not stated	no	Molecules;2024;Detecting Pathogenic Phytophthora Species Using Volatile Organic Compounds;	30 dpi	N	N	N/A
196	8209	2	monoculture	1-Tetradecanol	C14H30O	Alcohol	Phytophthora multivora	Elliott’s medium agar with β-sitosterol	not stated	no	Molecules;2024;Detecting Pathogenic Phytophthora Species Using Volatile Organic Compounds;	14 dpi & 30 dpi	Y	Y	N/A
197	56936219	1	monoculture	6-Pentadecen-2-one	C15H28O	Ketone	Phytophthora multivora	Elliott’s medium agar with β-sitosterol	not stated	no	Molecules;2024;Detecting Pathogenic Phytophthora Species Using Volatile Organic Compounds;	30 dpi	N	Y	N/A
198	16821	4	monoculture	γ-Dodecalactone	C12H22O2	lactone	Phytophthora multivora	Elliott’s medium agar with β-sitosterol	not stated	no	Molecules;2024;Detecting Pathogenic Phytophthora Species Using Volatile Organic Compounds;	30 dpi	N	Y	N/A
199	2682	1	monoculture	1-Hexadecanol	C16H34O	alcohol	Phytophthora multivora	Elliott’s medium agar with β-sitosterol	not stated	no	Molecules;2024;Detecting Pathogenic Phytophthora Species Using Volatile Organic Compounds;	30 dpi	Y	Y	N/A
200	5283321	3	monoculture	2,4-Heptadienal	C7H10O	aldehyde	Phytophthora plurivora	Elliott’s medium agar with β-sitosterol	not stated	no	Molecules;2024;Detecting Pathogenic Phytophthora Species Using Volatile Organic Compounds;	14 dpi & 30 dpi	N	Y	N/A
201	12367	2	monoculture	2-Nonanol	C9H20O	alcohol	Phytophthora plurivora	Elliott’s medium agar with β-sitosterol	not stated	no	Molecules;2024;Detecting Pathogenic Phytophthora Species Using Volatile Organic Compounds;	14 dpi & 30 dpi	Y	Y	N/A
202	31242	3	monoculture	4-ethylphenol; Phenol, 4-ethyl-	C8H10O	Phenol	Phytophthora plurivora	Elliott’s medium agar with β-sitosterol	not stated	no	Molecules;2024;Detecting Pathogenic Phytophthora Species Using Volatile Organic Compounds;	14 dpi & 30 dpi	Y	N	N/A
203	8174	5	monoculture	1-Decanol	C10H22O	alcohol	Phytophthora plurivora	Elliott’s medium agar with β-sitosterol	not stated	no	Molecules;2024;Detecting Pathogenic Phytophthora Species Using Volatile Organic Compounds;	14 dpi & 30 dpi	Y	Y	N/A
204	62465	9	monoculture	4-Ethyl-2-methoxy-phenol; Phenol, 4-ethyl-2-methoxy-; 4-Ethylguaiacol	C9H12O2	Phenol	Phytophthora plurivora	Elliott’s medium agar with β-sitosterol	not stated	no	Molecules;2024;Detecting Pathogenic Phytophthora Species Using Volatile Organic Compounds;	14 dpi & 30 dpi	N	N	N/A
205	6437801	6	monoculture	3-Undecen-2-one	C11H20O	Ketone	Phytophthora plurivora	Elliott’s medium agar with β-sitosterol	not stated	no	Molecules;2024;Detecting Pathogenic Phytophthora Species Using Volatile Organic Compounds;	14 dpi & 30 dpi	N	N	N/A
206	2969	3	monoculture	Decanoic acid	C10H20O2	fatty acid	Phytophthora plurivora	Elliott’s medium agar with β-sitosterol	not stated	no	Molecules;2024;Detecting Pathogenic Phytophthora Species Using Volatile Organic Compounds;	14 dpi & 30 dpi	Y	Y	N/A
207	6184	4	monoculture	Hexanal	C6H12O	aldehyde	Phytophthora polonica	Elliott’s medium agar with β-sitosterol	not stated	no	Molecules;2024;Detecting Pathogenic Phytophthora Species Using Volatile Organic Compounds;	14 dpi & 30 dpi	N	Y	N/A
208	18827	7	monoculture	1-Octen-3-ol	C8H16O	Alcohol	Phytophthora polonica	Elliott’s medium agar with β-sitosterol	not stated	no	Molecules;2024;Detecting Pathogenic Phytophthora Species Using Volatile Organic Compounds;	14 dpi & 30 dpi	Y	Y	N/A
209	66310	1	monoculture	3-Nonen-1-ol	C9H18O	Alcohol	Phytophthora polonica	Elliott’s medium agar with β-sitosterol	not stated	no	Molecules;2024;Detecting Pathogenic Phytophthora Species Using Volatile Organic Compounds;	14 dpi	N	N	N/A
210	8914	4	monoculture	1-Nonanol	C9H20O	Alcohol	Phytophthora polonica	Elliott’s medium agar with β-sitosterol	not stated	no	Molecules;2024;Detecting Pathogenic Phytophthora Species Using Volatile Organic Compounds;	14 dpi	N	Y	N/A
211	5283339	3	monoculture	2,4-Nonadienal	C9H14O	aldehyde	Phytophthora polonica	Elliott’s medium agar with β-sitosterol	not stated	no	Molecules;2024;Detecting Pathogenic Phytophthora Species Using Volatile Organic Compounds;	14 dpi	N	Y	N/A
212	92651	1	monoculture	4-Decen-1-ol	C10H20O	Alcohol	Phytophthora polonica	Elliott’s medium agar with β-sitosterol	not stated	no	Molecules;2024;Detecting Pathogenic Phytophthora Species Using Volatile Organic Compounds;	14 dpi	N	N	N/A
213	8174	5	monoculture	1-Decanol	C10H22O	Alcohol	Phytophthora polonica	Elliott’s medium agar with β-sitosterol	not stated	no	Molecules;2024;Detecting Pathogenic Phytophthora Species Using Volatile Organic Compounds;	14 dpi	Y	Y	N/A
214	11217478	4	monoculture	6-Undecen-2-one	C11H20O	Ketone	Phytophthora polonica	Elliott’s medium agar with β-sitosterol	not stated	no	Molecules;2024;Detecting Pathogenic Phytophthora Species Using Volatile Organic Compounds;	30 dpi	N	N	N/A
215	62465	9	monoculture	4-Ethyl-2-methoxy-phenol; Phenol, 4-ethyl-2-methoxy-; 4-Ethylguaiacol	C9H12O2	Phenol	Phytophthora polonica	Elliott’s medium agar with β-sitosterol	not stated	no	Molecules;2024;Detecting Pathogenic Phytophthora Species Using Volatile Organic Compounds;	14 dpi & 30 dpi	N	N	N/A
216	6427087	4	monoculture	2,4-Decadienal (E,Z)-	C10H16O	aldehyde	Phytophthora polonica	Elliott’s medium agar with β-sitosterol	not stated	no	Molecules;2024;Detecting Pathogenic Phytophthora Species Using Volatile Organic Compounds;	14 dpi & 30 dpi	N	N	N/A
217	5283349	3	monoculture	2,4-Decadienal (E,E)-	C10H16O	aldehyde	Phytophthora polonica	Elliott’s medium agar with β-sitosterol	not stated	no	Molecules;2024;Detecting Pathogenic Phytophthora Species Using Volatile Organic Compounds;	14 dpi & 30 dpi	N	Y	N/A
218	6437801	6	monoculture	3-Undecen-2-one	C11H20O	Ketone	Phytophthora polonica	Elliott’s medium agar with β-sitosterol	not stated	no	Molecules;2024;Detecting Pathogenic Phytophthora Species Using Volatile Organic Compounds;	14 dpi & 30 dpi	N	N	N/A
219	5283356	1	monoculture	2-Undecenal	C11H20O	aldehyde	Phytophthora polonica	Elliott’s medium agar with β-sitosterol	not stated	no	Molecules;2024;Detecting Pathogenic Phytophthora Species Using Volatile Organic Compounds;	14 dpi & 30 dpi	N	N	N/A
220	5362760	1	monoculture	2,4-Undecadien-1-ol	C11H20O	Alcohol	Phytophthora polonica	Elliott’s medium agar with β-sitosterol	not stated	no	Molecules;2024;Detecting Pathogenic Phytophthora Species Using Volatile Organic Compounds;	14 dpi	N	N	N/A
221	16821	4	monoculture	γ-Dodecalactone	C12H22O2	lactone	Phytophthora polonica	Elliott’s medium agar with β-sitosterol	not stated	no	Molecules;2024;Detecting Pathogenic Phytophthora Species Using Volatile Organic Compounds;	14 dpi & 30 dpi	N	Y	N/A
222	7361	1	monoculture	2-Furanmethanol	C5H6O2	Alcohol	Phytophthora syringae	Elliott’s medium agar with β-sitosterol	not stated	no	Molecules;2024;Detecting Pathogenic Phytophthora Species Using Volatile Organic Compounds;	14 dpi	N	Y	N/A
223	11217478	4	monoculture	6-Undecen-2-one	C11H20O	Ketone	Phytophthora syringae	Elliott’s medium agar with β-sitosterol	not stated	no	Molecules;2024;Detecting Pathogenic Phytophthora Species Using Volatile Organic Compounds;	14 dpi & 30 dpi	N	N	N/A

## Sheet: Table_S1B
Table S1B. Summary of whether Pythium or Phytophthora produced VOCs are listed in the mVOC 3.0 database of fungal and bacterial produced VOCs, and the number of mVOC database entries from fungi and bacteria for each VOC.
Pubchem CID	compound name	Phytophthora or Pythium reports	total entries in mVOC 3.0 database	bacteria	fungi
179	Acetoin; 3-hydroxy-2-butanone; 2-Butanone, 3-hydroxy-	2	84	69	15
180	Acetone	2	69	44	25
262	2,3-Butanediol	1	23	17	6
332	2-Methoxy-4-vinylphenol	1	1	1	0
454	1-Octanal	1	13	10	3
702	Ethanol	2	60	18	42
957	1-Octanol	1	35	18	17
2682	1-Hexadecanol	1	11	11	0
2969	Decanoic acid	3	18	18	0
3893	Dodecanoic acid	3	43	42	1
6054	2-phenylethanol; phenylethyl alcohol	3	179	134	45
6184	Hexanal	4	50	4	46
6569	2-Butanone	1	57	34	23
6654	α-Pinene	2	70	14	56
7302	butyrolactone	1	37	7	30
7361	2-Furanmethanol	1	8	7	1
7461	γ-Terpinene	1	7	2	5
7895	2-Pentanone	1	64	24	40
8048	Ethyl decanoate	1	4	3	1
8051	2-Heptanone	1	53	32	21
8058	Hexane	1	4	0	4
8103	1-Hexanol; Hexanol	2	87	34	53
8129	1-Heptanol	2	76	37	39
8163	2-Undecanone	1	123	109	14
8174	1-Decanol	5	27	25	2
8182	Dodecane	1	54	26	28
8207	1-Tridecanol	1	0	0	0
8209	1-Tetradecanol	2	10	10	0
8723	2-Methyl-butanol	1	92	40	52
8914	1-Nonanol	4	33	3	30
9862	Methyl heptanone	1	55	24	31
10413	4-Hydroxy-butanoic acid	1	0	0	0
10911	Dodecamethylcyclohexasiloxane	1	0	0	0
10914	Hexamethylcyclotrisiloxane	1	1	1	0
11006	Hexadecane	1	38	11	27
11196	2,6-Nonadienal	2	0	0	0
11463	Terpenoline	1	10	1	9
11509	3-Hexanone	1	3	2	1
12232	Dimethyl disulfide	2	174	158	16
12367	2-Nonanol	2	1	1	0
12389	Tetradecane	1	42	13	29
12399	Dioctyl ether	1	0	0	0
12844	δ-Dodecalactone	2	1	1	0
13190	Undecene	1	77	76	1
14257	Undecane	1	41	12	29
15448	2-Undecanol	1	8	8	0
15449	2-Tridecanol	1	3	3	0
16821	γ-Dodecalactone	4	6	6	0
18827	1-Octen-3-ol	6	110	5	105
19310	Dimethyl trisulfide	1	131	120	11
20283	Cyclohexane, hexyl-	1	2	2	0
20745	dl-6-methyl-5-hepten-2-ol	1	2	2	0
22311	limonene	1	52	20	32
26049	∆-3-Carene	1	36	3	33
31242	4-ethylphenol; Phenol, 4-ethyl-	2	0	0	0
31260	3-Methyl-butanol; 1-Butanol, 3-methyl-	1	195	128	67
33191	1-Phenyl-2-hexanone	1	0	0	0
62465	4-Ethyl-2-methoxy-phenol; Phenol, 4-ethyl-2-methoxy-; 4-Ethylguaiacol	8	0	0	0
66310	3-Nonen-1-ol	1	0	0	0
79022	Tricyclo[2.2.1.0(2,6)]heptane, 1,3,3-trimethyl-	1	0	0	0
92651	4-Decen-1-ol	1	0	0	0
93071	5-Methyldecane;Decane, 5-methyl-	1	0	0	0
103851	5,9-Undecadien-2-ol, 6,10-dimethyl-	1	2	2	0
137658	2,4,6-Trimethylheptane	1	0	0	0
161533	Aristolochene	1	1	0	1
246728	3-Octanone	3	59	8	51
519982	Methyl 2,4,6-trimethyl benzoate	1	0	0	0
545608	Decane, 2,6,8-trimethyl-	1	0	0	0
1715061	5-Methyl-3-heptanon	1	0	0	0
5283321	2,4-Heptadienal	3	3	2	1
5283339	2,4-Nonadienal	3	7	2	5
5283349	2,4-Decadienal (E,E)-	3	9	0	9
5283356	2-Undecenal	1	0	0	0
5318599	2-Octen-1-ol	1	12	2	10
5352876	3,5-Octadien-2-one	1	0	0	0
5362760	2,4-Undecadien-1-ol	1	0	0	0
5365758	1,5-Dimethyl cyclooctadiene	1	0	0	0
5366074	beta-Damascenone (or 2-Buten-1-one, 1-(2,6,6- trimethyl-1,3-cyclo-hexandien-1-yl)-, (E)-)	1	0	0	0
5463933	2,6-Dodecadienal	1	0	0	0
6427087	2,4-Decadienal (E,Z)-	4	0	0	0
6437801	3-Undecen-2-one	6	0	0	0
6553875	Pinanediol	1	0	0	0
11217478	6-Undecen-2-one	4	0	0	0
56936219	6-Pentadecen-2-one	1	1	0	1
